# Supplementary material for: Dysbiosis in the Dead: Human Postmortem Microbiome Beta-Dispersion as an Indicator of Manner and Cause of Death
Source: Front Microbiol. 2020 Sep 4;11:555347. doi: 10.3389/fmicb.2020.555347 (PMC7500141; doi:10.3389/fmicb.2020.555347)
Supplement: Supplementary file 2 [file Table_1.xlsx]

## Sheet: Table_S1
Category	Variable	Number of Cases
Total number of cases	Total	188
Sex	Male	105
	Female	83
Ethnicity	Black	90
	White	98
Age	18-30 years	41
	31-45 years	61
	46-55 years	44
	55+ years	42
Weight Status (BMI; kg/m2)	Underweight (<18.5)	12
	Normal Weight (18.5-24.9)	48
	Overweight (25.0-29.9)	51
	Class I Obesity (30.0-34.9)	37
	Class II Obesity (35.0-39.9)	16
	Class III Obesity (40.0-49.9)	18
	Unknown	6
Postmortem Interval Estimate	< 24 h	86
	25-48 h	77
	49-72 h	14
	> 73+ h	11
Manner of Death	Accident	71
	Homicide	39
	Natural	57
	Suicide	22
Cause of Death	Asphyxiation	11
	Blunt Force Trauma	21
	Cardiovascular Disease	42
	Drug-related	70
	Gunshot	30
	Other	16

## Sheet: Table_S2
Pack_ID	SampleID	Sample_Area	Sex	Race	Age	Event_Location	Season	BroadPMI	FinePMI	BMI	Weight_Status	MoD	Suicide	Causes_of_Death
2015-S574	WCME_1020	Nose	Female	White	20	Indoors	Spring	Less48	25-48	25.2	Overweight	Accident	Not	COCAINE TOXICITY
2015-S598	WCME_1000	Nose	Male	White	20	Indoors	Spring	Less48	Less24	21.9	Normal Weight	Accident	Not	MULTIPLE DRUG TOXICITY
2015-S136	WCME_944	Nose	Male	White	28	Indoors	Spring	Less48	Less24	21.7	Normal Weight	Accident	Not	HEROIN TOXICITY
2015-S156	WCME_1229	Nose	Male	White	31	Indoors	Summer	Less48	25-48	28.5	Overweight	Accident	Not	HEROIN TOXICITY
2015-S443	WCME_1073	Nose	Male	White	31	Indoors	Spring	Less48	25-48	31	Obese	Accident	Not	MULTIPLE DRUG TOXICITY
2015-S3	WCME_1090	Nose	Male	White	33	Indoors	Summer	Less48	25-48	27.5	Overweight	Accident	Not	HEROIN TOXICITY
2015-S211	WCME_1290	Nose	Male	White	36	Indoors	Winter	Less48	25-48	20.5	Normal Weight	Accident	Not	MULTIPLE DRUG TOXICITY
2015-S487	WCME_1064	Nose	Female	White	61	Indoors	Summer	Less48	25-48	40.2	Morbid Obesity	Accident	Not	HYDROCODONE
2015-S378	WCME_1252	Nose	Male	White	65	Indoors	Summer	Less48	25-48	27.6	Overweight	Accident	Not	AMPHETAMINE, HEROIN, QUETIAPINE
2015-S484	WCME_960	Nose	Female	Black	43	Indoors	Summer	Less48	Less24	26.4	Overweight	Homicide	Not	MULTIPLE SHARP FORCE INJURIES
2015-S340	WCME_1047	Nose	Female	Black	24	Hospital	Spring	Less48	Less24	27	Overweight	Natural	Not	PERIPARTUM DILATED CARDIOMYOPATHY
2015-S92	WCME_786	Nose	Female	White	42	Indoors	Summer	Less48	25-48	35.3	Severe Obesity	Natural	Not	HYPERTENSIVE AND ARTERIOSCLEROTIC CARDIOVASCULAR DISEASE
2014-S119	WCME_442	Nose	Female	White	42	Indoors	Spring	Less48	25-48	45.8	Morbid Obesity	Natural	Not	HYPERTROPHIC CARDIOVASCULAR DISEASE
2014-S2	WCME_9	Nose	Female	White	44	Indoors	Spring	Less48	Less24	44.1	Morbid Obesity	Natural	Not	ACUTE MYOCARDIAL INFARCTION
2014-S40	WCME_187	Nose	Male	White	48	Indoors	Spring	Less48	Less24	34	Obese	Natural	Not	HYPERTENSIVE CARDIOVASCULAR DISEASE
2014-S51	WCME_235	Nose	Female	White	54	Indoors	Spring	Less48	Less24	32.8	Obese	Natural	Not	HYPERTENSIVE CARDIOVASCULAR DISEASE
2015-S219	WCME_995	Nose	Female	White	58	Indoors	Spring	Less48	25-48	18.5	Normal Weight	Natural	Not	ARTERIOSCLEROTIC CARDIOVASCULAR DISEASE
2014-S25	WCME_122	Nose	Male	White	62	Hospital	Spring	Less48	25-48	32.1	Obese	Natural	Not	HYPERTENSIVE AND ARTERIOSCLEROTIC CARDIOVASCULAR DISEASE
2015-S65	WCME_693	Nose	Female	White	71	Indoors	Spring	Less48	Less24	NA	Unknown	Natural	Not	ACUTE RESPIRATORY FAILURE -MULTI ORGAN FAILURE -SHOCK-ATRIAL FLUTTER
2014-S27	WCME_128	Nose	Female	Black	42	Indoors	Spring	Less48	25-48	43.3	Morbid Obesity	Natural	Not	PULMONARY EMBOLISM OF UNKNOWN ORIGIN
2014-S43	WCME_207	Nose	Male	White	55	Indoors	Spring	Less48	25-48	26.9	Overweight	Natural	Not	PULMONARY ADENOCARCINOMA
2015-S209	WCME_910	Nose	Male	White	19	Outdoors	Winter	Less48	Less24	23.1	Normal Weight	Suicide	Suicide	HANGING
2014-S94	WCME_928	Nose	Female	White	21	Vehicular	Winter	Less48	Less24	25.9	Overweight	Suicide	Suicide	DROWNING
2015-S79	WCME_747	Nose	Male	White	29	Indoors	Spring	Less48	25-48	19.9	Normal Weight	Suicide	Suicide	HANGING
2014-S91	WCME_388	Nose	Female	White	41	Indoors	Summer	Less48	25-48	18.6	Normal Weight	Suicide	Suicide	HANGING
2015-S44	WCME_638	Nose	Male	White	46	Indoors	Winter	Less48	Less24	34.7	Obese	Suicide	Suicide	HANGING
2015-S579	WCME_953	Nose	Female	White	58	Indoors	Spring	Less48	Less24	26.5	Overweight	Suicide	Suicide	HANGING
2014-S147	WCME_490	Nose	Male	Black	62	Outdoors	Spring	Less48	25-48	24.8	Normal Weight	Suicide	Suicide	DROWNING
2015-S13	WCME_521	Nose	Male	White	63	Indoors	Summer	More48	49-72	24.4	Normal Weight	Suicide	Suicide	CARBON MONOXIDE TOXICITY
2015-S425	WCME_1208	Nose	Male	White	64	Indoors	Summer	Less48	Less24	29	Overweight	Suicide	Suicide	ASPHYXIATION - HELIUM
2015-S47	WCME_976	Nose	Male	White	55	Outdoors	Autumn	Less48	Less24	30.7	Obese	Suicide	Suicide	MULTIPLE INJURIES
2015-S201	WCME_1087	Nose	Female	Black	26	Indoors	Summer	Less48	25-48	35.6	Severe Obesity	Suicide	Suicide	ACUTE CODEINE INTOXICATION
2015-S64	WCME_941	Nose	Male	White	31	Hospital	Winter	Less48	Less24	33.5	Obese	Suicide	Suicide	ACETAMINOPHEN TOXICITY
2015-S8	WCME_1066	Nose	Male	White	36	Indoors	Autumn	Less48	Less24	31.5	Obese	Suicide	Suicide	DOXEPIN TOXICITY
2015-S555	WCME_1001	Nose	Female	Black	39	Indoors	Spring	Less48	25-48	39.8	Severe Obesity	Suicide	Suicide	clonidine toxicity
2014-S110	WCME_409	Nose	Female	White	42	Indoors	Spring	Less48	Less24	22.5	Normal Weight	Suicide	Suicide	AMITRYPTILINE AND NORTRYPTILINE INTOXICATION
2014-S132	WCME_456	Nose	Female	White	45	Indoors	Spring	More48	49-72	31.8	Obese	Suicide	Suicide	MULTIPLE DRUG TOXICITY
2014-S6	WCME_27	Nose	Female	White	55	Indoors	Spring	Less48	25-48	14	Underweight	Suicide	Suicide	ACETAMINOPHEN, ALCOHOL, AND DIPHENHYDRAMINE TOXICITY
2014-S121	WCME_935	Nose	Male	White	57	Indoors	Winter	Less48	Less24	23	Normal Weight	Suicide	Suicide	ALPRAZOLAM, CODEINE, HYDROCODONE, AND ZOLPIDEM TOXICITY
2014-S82	WCME_347	Nose	Male	White	30	Indoors	Spring	Less48	25-48	32.4	Obese	Suicide	Suicide	INTRAORAL GUNSHOT WOUND
2014-S59	WCME_286	Nose	Male	White	34	Indoors	Summer	Less48	Less24	26.5	Overweight	Suicide	Suicide	SHOTGUN WOUND TO THE HEAD
2015-S137	WCME_1033	Nose	Female	White	42	Indoors	Summer	Less48	25-48	15.6	Underweight	Suicide	Suicide	GUNSHOT WOUND TO HEAD
2014-S22	WCME_110	Nose	Female	White	58	Indoors	Spring	Less48	Less24	29.8	Overweight	Suicide	Suicide	GUNSHOT TO HEAD

## Sheet: Table_S3
Body_Site	Method	Level	Matrix	Comparison	KW chi sq.	KW df	KW_pvalue	FK chi sq.	FK df	FK_pvalue
Ears	Normalization	0.01	Unifrac	Cause of Death	15.146	6	0.01915	6.4983	6	0.3697
Ears	Normalization	0.01	W_Unifrac	Manner of Death	4.0941	3	0.2515	3.1106	3	0.3749
Ears	Normalization	0.01	Unifrac	Manner of Death	3.4655	3	0.3253	1.9351	3	0.586
Ears	Normalization	0.01	W_Unifrac	Cause of Death	9.4378	6	0.1504	4.6421	6	0.5905
Ears	Normalization	0.03	W_Unifrac	Manner of Death	3.6841	3	0.2977	4.9608	3	0.1747
Ears	Normalization	0.03	W_Unifrac	Cause of Death	7.6892	6	0.2618	5.9103	6	0.4333
Ears	Normalization	0.03	Unifrac	Cause of Death	10.32	6	0.1118	4.1236	6	0.66
Ears	Normalization	0.03	Unifrac	Manner of Death	5.233	3	0.1555	0.14016	3	0.9866
Ears	Normalization	0.1	W_Unifrac	Manner of Death	6.6847	3	0.08265	10.143	3	0.01739
Ears	Normalization	0.1	W_Unifrac	Cause of Death	10.376	6	0.1097	14.05	6	0.02908
Ears	Normalization	0.1	Unifrac	Cause of Death	6.0254	6	0.4204	7.8408	6	0.25
Ears	Normalization	0.1	Unifrac	Manner of Death	5.3166	3	0.15	3.1005	3	0.3764
Ears	Rarefaction	3000	W_Unifrac	Cause of Death	7.974	6	0.24	16.21	6	0.01267
Ears	Rarefaction	3000	Unifrac	Cause of Death	9.9645	6	0.1262	9.4251	6	0.151
Ears	Rarefaction	3000	W_Unifrac	Manner of Death	6.7926	3	0.07881	2.893	3	0.4084
Ears	Rarefaction	3000	Unifrac	Manner of Death	1.9776	3	0.5771	2.7503	3	0.4317
Ears	Rarefaction	5000	W_Unifrac	Cause of Death	7.8872	6	0.2465	17.02	6	0.00921
Ears	Rarefaction	5000	Unifrac	Cause of Death	10.807	6	0.09453	12.826	6	0.04588
Ears	Rarefaction	5000	W_Unifrac	Manner of Death	7.1449	3	0.06742	4.5868	3	0.2047
Ears	Rarefaction	5000	Unifrac	Manner of Death	2.0455	3	0.563	3.7683	3	0.2876
Ears	Rarefaction	7000	W_Unifrac	Cause of Death	9.2211	6	0.1615	14.386	6	0.02561
Ears	Rarefaction	7000	Unifrac	Cause of Death	8.392	6	0.2108	12.381	6	0.05398
Ears	Rarefaction	7000	Unifrac	Manner of Death	0.81741	3	0.8453	3.3992	3	0.3341
Ears	Rarefaction	7000	W_Unifrac	Manner of Death	6.2201	3	0.1014	2.83	3	0.4186
Eyes	Normalization	0.01	W_Unifrac	Cause of Death	5.814	6	0.4443	18.148	6	0.005873
Eyes	Normalization	0.01	W_Unifrac	Manner of Death	3.5936	3	0.3088	8.586	3	0.03533
Eyes	Normalization	0.01	Unifrac	Cause of Death	13.084	6	0.04172	8.7386	6	0.1888
Eyes	Normalization	0.01	Unifrac	Manner of Death	14.711	3	0.002081	2.1852	3	0.5349
Eyes	Normalization	0.03	W_Unifrac	Cause of Death	10.24	6	0.1149	11.008	6	0.08812
Eyes	Normalization	0.03	W_Unifrac	Manner of Death	5.6231	3	0.1315	5.2232	3	0.1562
Eyes	Normalization	0.03	Unifrac	Cause of Death	12.659	6	0.04878	4.2302	6	0.6456
Eyes	Normalization	0.03	Unifrac	Manner of Death	13.556	3	0.003577	0.6177	3	0.8924
Eyes	Normalization	0.1	W_Unifrac	Manner of Death	0.88572	3	0.8289	10.017	3	0.01842
Eyes	Normalization	0.1	Unifrac	Cause of Death	14.873	6	0.02127	5.4094	6	0.4925
Eyes	Normalization	0.1	W_Unifrac	Cause of Death	5.9039	6	0.434	3.8387	6	0.6985
Eyes	Normalization	0.1	Unifrac	Manner of Death	21.472	3	8.4e-05	0.29194	3	0.9615
Eyes	Rarefaction	3000	Unifrac	Manner of Death	1.6118	3	0.6567	10.279	3	0.01633
Eyes	Rarefaction	3000	Unifrac	Cause of Death	4.7541	6	0.5757	15.14	6	0.01919
Eyes	Rarefaction	3000	W_Unifrac	Cause of Death	7.4299	6	0.2829	14.647	6	0.02318
Eyes	Rarefaction	3000	W_Unifrac	Manner of Death	3.139	3	0.3707	5.9643	3	0.1134
Eyes	Rarefaction	5000	W_Unifrac	Cause of Death	6.2073	6	0.4004	15.487	6	0.01679
Eyes	Rarefaction	5000	W_Unifrac	Manner of Death	1.461	3	0.6913	7.1037	3	0.06867
Eyes	Rarefaction	5000	Unifrac	Manner of Death	2.7995	3	0.4236	6.0722	3	0.1082
Eyes	Rarefaction	5000	Unifrac	Cause of Death	6.1798	6	0.4034	10.066	6	0.1219
Eyes	Rarefaction	7000	W_Unifrac	Cause of Death	9.4088	6	0.1519	18.451	6	0.005199
Eyes	Rarefaction	7000	W_Unifrac	Manner of Death	2.8724	3	0.4117	10.4	3	0.01546
Eyes	Rarefaction	7000	Unifrac	Cause of Death	5.2334	6	0.5142	9.9102	6	0.1285
Eyes	Rarefaction	7000	Unifrac	Manner of Death	2.6006	3	0.4574	5.1981	3	0.1579
Mouth	Normalization	0.01	W_Unifrac	Manner of Death	9.5567	3	0.02274	4.4339	3	0.2183
Mouth	Normalization	0.01	Unifrac	Manner of Death	8.7981	3	0.0321	4.0729	3	0.2537
Mouth	Normalization	0.01	Unifrac	Cause of Death	14.665	5	0.01189	6.5788	5	0.2539
Mouth	Normalization	0.01	W_Unifrac	Cause of Death	7.8712	5	0.1635	5.3086	5	0.3794
Mouth	Normalization	0.03	W_Unifrac	Manner of Death	13.653	3	0.003417	8.0804	3	0.04438
Mouth	Normalization	0.03	W_Unifrac	Cause of Death	13.832	5	0.01671	8.9735	5	0.1101
Mouth	Normalization	0.03	Unifrac	Manner of Death	11.566	3	0.009026	3.1715	3	0.3659
Mouth	Normalization	0.03	Unifrac	Cause of Death	18.639	5	0.002244	3.8357	5	0.5733
Mouth	Normalization	0.1	W_Unifrac	Manner of Death	16.576	3	0.0008636	10.061	3	0.01806
Mouth	Normalization	0.1	W_Unifrac	Cause of Death	19.252	5	0.001725	11.68	5	0.03944
Mouth	Normalization	0.1	Unifrac	Cause of Death	15.999	5	0.006847	11.049	5	0.05041
Mouth	Normalization	0.1	Unifrac	Manner of Death	8.6987	3	0.03358	7.6776	3	0.05317
Mouth	Rarefaction	3000	W_Unifrac	Cause of Death	4.193	5	0.522	10.438	5	0.06373
Mouth	Rarefaction	3000	W_Unifrac	Manner of Death	0.66305	3	0.8819	4.724	3	0.1932
Mouth	Rarefaction	3000	Unifrac	Manner of Death	15.449	3	0.001471	1.409	3	0.7034
Mouth	Rarefaction	3000	Unifrac	Cause of Death	10.321	5	0.06663	2.6356	5	0.7559
Mouth	Rarefaction	5000	Unifrac	Manner of Death	14.897	3	0.001907	3.0345	3	0.3863
Mouth	Rarefaction	5000	W_Unifrac	Manner of Death	2.2146	3	0.5291	2.79	3	0.4251
Mouth	Rarefaction	5000	W_Unifrac	Cause of Death	4.8859	5	0.43	3.5936	5	0.6093
Mouth	Rarefaction	5000	Unifrac	Cause of Death	17.062	5	0.004384	2.624	5	0.7577
Mouth	Rarefaction	7000	W_Unifrac	Cause of Death	5.3589	5	0.3737	8.1056	5	0.1505
Mouth	Rarefaction	7000	W_Unifrac	Manner of Death	1.6156	3	0.6558	3.5109	3	0.3193
Mouth	Rarefaction	7000	Unifrac	Manner of Death	15.359	3	0.001534	3.3078	3	0.3466
Mouth	Rarefaction	7000	Unifrac	Cause of Death	16.226	5	0.006227	1.8924	5	0.8638
Nose	Normalization	0.01	W_Unifrac	Manner of Death	12.935	3	0.004779	8.0688	3	0.04461
Nose	Normalization	0.01	W_Unifrac	Cause of Death	19.214	6	0.003817	11.177	6	0.08306
Nose	Normalization	0.01	Unifrac	Manner of Death	5.8245	3	0.1205	6.2546	3	0.09986
Nose	Normalization	0.01	Unifrac	Cause of Death	12.031	6	0.06127	6.5778	6	0.3617
Nose	Normalization	0.03	W_Unifrac	Cause of Death	17.838	6	0.00665	12.202	6	0.0576
Nose	Normalization	0.03	W_Unifrac	Manner of Death	16.595	3	0.000856	7.1531	3	0.06717
Nose	Normalization	0.03	Unifrac	Manner of Death	7.1084	3	0.06852	3.7679	3	0.2876
Nose	Normalization	0.03	Unifrac	Cause of Death	12.702	6	0.04803	5.2304	6	0.5146
Nose	Normalization	0.1	Unifrac	Manner of Death	8.1897	3	0.04225	4.9722	3	0.1738
Nose	Normalization	0.1	Unifrac	Cause of Death	10.031	6	0.1234	8.2329	6	0.2215
Nose	Normalization	0.1	W_Unifrac	Manner of Death	5.3425	3	0.1484	3.5177	3	0.3185
Nose	Normalization	0.1	W_Unifrac	Cause of Death	10.977	6	0.08909	6.3264	6	0.3876
Nose	Rarefaction	3000	Unifrac	Manner of Death	6.8865	3	0.0756	4.3068	3	0.2302
Nose	Rarefaction	3000	W_Unifrac	Cause of Death	6.2717	6	0.3935	7.381	6	0.287
Nose	Rarefaction	3000	W_Unifrac	Manner of Death	1.5828	3	0.6633	3.7346	3	0.2916
Nose	Rarefaction	3000	Unifrac	Cause of Death	10.318	6	0.1119	5.0405	6	0.5386
Nose	Rarefaction	5000	Unifrac	Manner of Death	8.7435	3	0.0329	9.6033	3	0.02226
Nose	Rarefaction	5000	W_Unifrac	Cause of Death	8.1888	6	0.2246	7.8567	6	0.2488
Nose	Rarefaction	5000	Unifrac	Cause of Death	12.673	6	0.04854	7.8057	6	0.2527
Nose	Rarefaction	5000	W_Unifrac	Manner of Death	3.1907	3	0.3632	2.1735	3	0.5372
Nose	Rarefaction	7000	Unifrac	Manner of Death	7.7887	3	0.05059	5.5229	3	0.1373
Nose	Rarefaction	7000	W_Unifrac	Manner of Death	2.8243	3	0.4195	5.1266	3	0.1628
Nose	Rarefaction	7000	W_Unifrac	Cause of Death	6.2822	6	0.3923	7.0875	6	0.3128
Nose	Rarefaction	7000	Unifrac	Cause of Death	13.773	6	0.03228	6.5472	6	0.3648
Rectum	Normalization	0.01	W_Unifrac	Manner of Death	6.7675	3	0.07969	4.017	3	0.2596
Rectum	Normalization	0.01	W_Unifrac	Cause of Death	7.7094	5	0.173	4.8563	5	0.4337
Rectum	Normalization	0.01	Unifrac	Cause of Death	15.077	6	0.01966	4.8223	6	0.5668
Rectum	Normalization	0.01	Unifrac	Manner of Death	4.4576	3	0.2161	1.1141	3	0.7737
Rectum	Normalization	0.03	W_Unifrac	Manner of Death	0.87865	3	0.8306	5.7529	3	0.1243
Rectum	Normalization	0.03	W_Unifrac	Cause of Death	10.894	5	0.05352	7.3231	5	0.1977
Rectum	Normalization	0.03	Unifrac	Manner of Death	5.9899	3	0.1121	1.1448	3	0.7663
Rectum	Normalization	0.03	Unifrac	Cause of Death	17.129	6	0.008821	2.815	6	0.8317
Rectum	Normalization	0.1	W_Unifrac	Manner of Death	3.1858	3	0.3639	4.5789	3	0.2054
Rectum	Normalization	0.1	W_Unifrac	Cause of Death	10.14	5	0.07136	5.4627	5	0.3621
Rectum	Normalization	0.1	Unifrac	Cause of Death	14.29	6	0.02656	3.7298	6	0.7132
Rectum	Normalization	0.1	Unifrac	Manner of Death	4.7779	3	0.1888	0.25179	3	0.9688
Rectum	Rarefaction	3000	W_Unifrac	Cause of Death	7.9397	6	0.2426	16.705	6	0.01043
Rectum	Rarefaction	3000	Unifrac	Cause of Death	11.923	6	0.0637	6.7694	6	0.3427
Rectum	Rarefaction	3000	W_Unifrac	Manner of Death	8.1786	3	0.04246	2.3576	3	0.5016
Rectum	Rarefaction	3000	Unifrac	Manner of Death	5.8009	3	0.1217	0.47162	3	0.9251
Rectum	Rarefaction	5000	W_Unifrac	Cause of Death	5.547	6	0.4758	19.858	6	0.002935
Rectum	Rarefaction	5000	W_Unifrac	Manner of Death	4.1691	3	0.2438	4.5757	3	0.2056
Rectum	Rarefaction	5000	Unifrac	Cause of Death	13.015	6	0.0428	5.675	6	0.4606
Rectum	Rarefaction	5000	Unifrac	Manner of Death	6.5942	3	0.08602	0.81182	3	0.8466
Rectum	Rarefaction	7000	W_Unifrac	Manner of Death	2.711	3	0.4384	5.9845	3	0.1124
Rectum	Rarefaction	7000	W_Unifrac	Cause of Death	3.9605	6	0.682	8.2665	6	0.2192
Rectum	Rarefaction	7000	Unifrac	Cause of Death	11.945	6	0.06322	4.7435	6	0.5771
Rectum	Rarefaction	7000	Unifrac	Manner of Death	4.1811	3	0.2426	0.069009	3	0.9953

## Sheet: Table_S4
A)	Normalization cut off	Body Site	Comparison	Chi-sq	df	p-value			B)
1	0.01	Mouth	MOD	8.92	3	0.03034			1		Accident	Homicide	Natural
2	0.01	Nose	MOD	15.4	3	0.00147				Homicide	0.4
3	0.01	Mouth	COD	8.04	5	0.154				Natural	0.017	0.725
4	0.01	Nose	COD	20.6	6	0.00235				Suicide	0.684	0.998	0.7
5	0.03	Mouth	MOD	8.46	3	0.0374
6	0.03	Nose	MOD	9.2	3	0.0267			2		Accident	Homicide	Natural
7	0.03	Mouth	COD	7.94	5	0.1598				Homicide	0.9962
8	0.03	Nose	COD	13.8	6	0.03194				Natural	0.0014	0.0257
9	0.1	Mouth	MOD	7.18	3	0.0665				Suicide	0.4435	0.6541	0.6373
10	0.1	Nose	MOD	4.47	3	0.2151
11	0.1	Mouth	COD	7.31	5	0.1988
12	0.1	Nose	COD	9.1	6	0.1681			4		Asphyx	BFT	Cardio	Drug	Gunshot	Other
										BFT	0.9867
										Cardio	1	0.8329
										Drug	0.5634	0.9664	0.0116
										Gunshot	0.3463	0.8174	0.0084	0.989
										Other	1	0.9371	1	0.284	0.1499
										Unknown	1	1	1	0.9982	0.9925	1
									5		Accident	Homicide	Natural
										Homicide	0.403
										Natural	0.022	0.763
										Suicide	0.744	0.993	0.679
									6		Accident	Homicide	Natural
										Homicide	0.97
										Natural	0.02	0.2
										Suicide	0.56	0.84	0.85
									8		Asphyx	BFT	Cardio	Drug	Gunshot	Other
										BFT	0.998
										Cardio	1	0.995
										Drug	0.644	0.91	0.101
										Gunshot	0.497	0.786	0.093	0.998
										Other	1	0.996	1	0.499	0.368
										Unknown	1	1	1	0.995	0.988	1
									9		Accident	Homicide	Natural
										Homicide	0.297
										Natural	0.055	0.955
										Suicide	0.769	0.969	0.794

## Sheet: Table_S5
A)	Method	Chao1_mean	Shannon_mean	Chao1_sd	Shannon_sd		C)		Norm_1	Norm_10	Norm_3	Rare_3000	Rare_5000
	Norm_1	80.3	2.61	45.3	0.976		1	Norm_10	0
	Norm_10	42.8	2.19	21.3	0.86			Norm_3	7.19235e-08	0
	Norm_3	66.1	2.46	35.8	0.96			Rare_3000	7.82212e-06	0	5.4623e-14
	Rare_3000	95.8	2.79	57	0.979			Rare_5000	5.97263e-08	0	0	0.951898
	Rare_5000	98.3	2.8	58.2	0.985			Rare_7000	1.31838e-09	0	0	0.659834	0.988595
	Rare_7000	100	2.8	58.7	0.987
									Norm_1	Norm_10	Norm_3	Rare_3000	Rare_5000
B)		Kruskal-Wallis					2	Norm_10	5.50671e-14
	Alpha-diversity Metric	chi-squared	df	p-value				Norm_3	0.0216425	2.14854e-10
1	Chao1	930.41	5	2.2e-16				Rare_3000	0.00348792	0	1.91182e-10
2	Shannon	295.29	5	2.2e-16				Rare_5000	0.00251756	0	1.11761e-10	0.999999
								Rare_7000	0.00223661	0	1.02923e-10	0.999991	1

## Sheet: Table_S6
								Kruskal-Wallis
	A)			Mean	Standard Deviation		B)	chi-squared	df	p-value
	1	Body Site	Eyes	0.646	0.0346		1	200.08	4	2.2e-16
			Ears	0.642	0.035		2	19.583	3	0.0002071
			Nose	0.624	0.0601		3	182.66	4	2.2e-16
			Rectum	0.596	0.067		4	13.605	5	0.01833
			Mouth	0.567	0.0779
	2	MOD	Natural	0.628	0.056
			Suicide	0.623	0.06		C)
			Accident	0.608	0.0683		1		Eyes	Ears	Nose	Rectum
			Homicide	0.606	0.0694			Ears	0.92321
	3	Body Site	Eyes	0.642	0.035			Nose	0.00093	0.01903
			Ears	0.638	0.0381			Rectum	6.2e-14	1.9e-12	9.5e-05
			Nose	0.62	0.0603			Mouth	2e-16	4.6e-14	8.6e-14	0.00791
			Rectum	0.592	0.0657
			Mouth	0.563	0.08		2		Natural	Suicide	Accident
	4	COD	Cardiovascular Disease	0.625	0.0565			Suicide	0.81668
			Other	0.611	0.0584			Accident	0.00069	0.21902
			Drug-related Deaths	0.611	0.0684			Homicide	0.00278	0.20694	0.99075
			Blunt force trauma	0.601	0.0624
			Gunshot wounds	0.605	0.0708		3		Eyes	Ears	Nose	Rectum
			Asphyxiation	0.598	0.0678			Ears	0.96159
								Nose	0.00213	0.02307
								Rectum	1.4e-13	1.8e-11	0.00029
								Mouth	1e-14	4.9e-14	3.2e-13	0.01119
							4		Cardio	Other	Drug	BFT	Gunshot
								Other	0.757
								Drug	0.09	1
								BFT	0.08	0.961	0.939
								Gunshot	0.052	0.987	0.979	1
								Asphyx	0.139	0.935	0.914	1	0.996

## Sheet: Table_S7
A)	Kruskal-Wallis					B)		Accident	Homicide	Natural
	Comparison	Chi-Sq	DF	P-value			1	Homicide	0.621
1	MoD ~ Age	45.522	3	7.166e-10			Natural	1.3e-07	1.6e-08
2	CoD ~ Age	42.924	5	3.828e-08			Suicide	0.459	0.109	0.045
3	MoD ~ BMI	3.1039	3	0.3759
4	CoD ~ BMI	5.1482	5	0.3981				Asphyx	BFT	Cardio	Drug	Gunshot
5	MoD ~ Sex	7.6391	3	0.05409		2	BFT	0.992
6	CoD ~ Sex	12.493	5	0.02863			Cardio	0.499	0.029
7	MoD ~ Race	38.875	3	1.845e-08			Drug	0.882	0.994	1.7e-05
8	CoD ~ Race	27.568	5	4.42e-05			Gunshot	0.148	0.22	2.2e-08	0.201
9	MoD ~ PMI	5.698	3	0.127			Other	0.998	0.863	0.686	0.421	0.013
10	CoD ~ PMI	6.666	5	0.247
11	MoD ~ Event Location	5.802	3	0.122		5		Accident	Homicide	Natural
12	CoD ~ Event Location	14.326	5	0.0137			Homicide	0.1
13	MoD ~ Season	1.626	3	0.654			Natural	0.95	0.31
14	CoD ~ Season	5.005	5	0.415			Suicide	1	0.36	0.99
						6		Asphyx	BFT	Cardio	Drug	Gunshot
							BFT	0.93
							Cardio	0.99	0.99
							Drug	0.99	0.99	1
							Gunshot	0.93	0.14	0.22	0.12
							Other	1	0.76	0.93	0.89	0.97
								Accident	Homicide	Natural
						7	Homicide	6.9e-05
							Natural	0.509	0.014
							Suicide	0.325	6.6e-06	0.041
								Asphyx	BFT	Cardio	Drug	Gunshot
						8	BFT	0.2148
							Cardio	0.4235	0.9726
							Drug	0.9813	0.1404	0.3057
							Gunshot	0.0295	0.9659	0.4502	0.0017
							Other	0.87	0.8404	0.9873	0.9728	0.3291
						12		Asphyx	BFT	Cardio	Drug	Gunshot
							BFT	1
							Cardio	0.77	0.22
							Drug	0.96	0.54	0.94
							Gunshot	1	1	0.32	0.72
							Other	0.73	0.29	1	0.92	0.41

## Sheet: Table_S8
	Manner of Death	Body Site	Model	Reference_level	Log-likelihood	McFadden R2	Chi Sq	P-value	Binary correct	Percent correct	Number of Samples	AIC	Categories with had more classifications than misclassifications
		Nose	Null	Natural	-230	0	0	1	NA	NA	172	466	NA
		Nose	MOD ~ beta-dispersion	Natural	-226	0.0167	7.71	0.0524	71	0.412791	172	396	1
		Nose	MOD ~ beta-dispersion + Sex + BMI + Race + Season + Event_Location + BroadPMI + Age	Natural	-153	0.314	140	0	108	0.627907	172	385	3
		Nose	MOD ~ beta-dispersion + BMI + Race + Event_Location + Age	Natural	-162	0.277	124	0	105	0.610465	172	371	3
		Rectum	Null	Natural	-202	0	0	1	NA	NA	153	397	NA
		Rectum	MOD ~ beta-dispersion	Natural	-193	0.0106	4.14	0.247	62	0.405229	153	399	1
		Ears	Null	Natural	-217	0	0	1	NA	NA	167	441	NA
		Ears	MOD ~ beta-dispersion	Natural	-217	0.00326	1.42	0.701	66	0.39521	167	446	1
		Mouth	Null	Natural	-222	0	0	1	NA	NA	170	450	NA
		Mouth	MOD ~ beta-dispersion	Natural	-218	0.0186	8.27	0.0407	72	0.423529	170	448	1
		Mouth	MOD ~ beta-dispersion + Sex + BMI + Race + Season + Event_Location + BroadPMI + Age	Natural	-155	0.306	134	0	107	0.629412	170	388	3
		Mouth	MOD ~ beta-dispersion + Race + Event_Location + Age	Natural	-167	0.25	111	0	94	0.552941	170	375	3
		Eyes	Null	Natural	-219	0	0	1	NA	NA	169	444	NA
		Eyes	MOD ~ beta-dispersion	Natural	-218	0.00755	3.31	0.346	54	0.319527	169	447	1
	Cause of Death	Nose	Null	Cardio	-285	0	0	1	NA	NA	172	581	NA
		Nose	MOD ~ beta-dispersion	Cardio	-275	0.0348	19.8	0.00296	63	0.366279	172	573	2
		Nose	COD ~ beta-dispersion + Sex + BMI + Race + Season + Event_Location + BroadPMI + Age	Cardio	-171	0.371	201	0	107	0.622093	172	471	4
		Nose	COD ~ beta-dispersion + Sex + BMI + Race + Season + Event_Location + Age	Cardio	-173	0.361	195	0	108	0.627907	172	466	4
		Rectum	Null	Cardio	-235	0	0	1	NA	NA	153	481	NA
		Rectum	COD ~ beta-dispersion	Cardio	-232	0.0128	6.02	0.304	58	0.379085	153	485	1
		Ears	Null	Cardio	-261	0	0	1	NA	NA	167	532	NA
		Ears	COD ~ beta-dispersion	Cardio	-255	0.0252	13.2	0.0218	71	0.42515	167	529	1
		Ears	COD ~ beta-dispersion + Sex + BMI + Race + Season + Event_Location + BroadPMI + Age	Cardio	-173	0.338	177	0	103	0.616766	167	476	4
		Ears	COD ~ beta-dispersion + Sex + BMI + Race + Event_Location + Age	Cardio	-182	0.304	159	0	105	0.628743	167	453	4
		Mouth	Null	Cardio	-263	0	0	1	NA	NA	170	536	NA
		Mouth	COD ~ beta-dispersion	Cardio	-259	0.0167	8.77	0.119	66	0.388235	170	537	1
		Mouth	COD ~ beta-dispersion + Sex + BMI + Race + Season + Event_Location + BroadPMI + Age	Cardio	-176	0.333	175	0	107	0.629412	170	481	4
		Mouth	COD ~ beta-dispersion + Sex + BMI + Race + Event_Location + Age	Cardio	-185	0.298	157	0	103	0.605882	170	459	4
		Eyes	Null	Cardio	-267	0	0	1	NA	NA	169	544	NA
		Eyes	COD ~ beta-dispersion	Cardio	-266	0.00493	2.64	0.756	64	0.378698	169	551	1
										0.115918

## Sheet: Table_S9
	Manner of Death	Body Site	Beta_Dispersion_Calc	Model	Reference_level	Log-likelihood	McFadden R2	Chi Sq	P-value	Binary correct	Percent correct	Number of Samples	AIC	Categories that had more classifications than misclassifications
		Nose	Full community	Null	Natural	-230	0	0	1	NA	NA	172	466	NA
		Nose	Full community	MOD ~ beta-dispersion	Natural	-226	0.0167	7.71	0.0524	71	0.413	172	396	1
		Nose	Full community	MOD ~ beta-dispersion + Sex + BMI + Race + Season + Event_Location + BroadPMI + Age	Natural	-153	0.314	140	0	108	0.628	172	385	3
		Nose	Full community	MOD ~ beta-dispersion + BMI + Race + Event_Location + Age	Natural	-162	0.277	124	0	105	0.61	172	371	3
		Nose	Random Forest Indicators	Null	Natural	-218	0	0	1	NA	NA	172	443	NA
		Nose	Random Forest Indicators	MOD ~ beta-dispersion	Natural	-204	0.0664	29	0	77	0.448	172	420	2
		Nose	Random Forest Indicators	MOD ~ beta-dispersion + Sex + BMI + Race + Season + Event_Location + BroadPMI + Age	Natural	-143	0.346	151	0	104	0.605	172	363	3
		Nose	Random Forest Indicators	MOD ~ beta-dispersion + BMI + Race + Event_Location + Age	Natural	-151	0.31	135	0	105	0.61	172	349	3
		Mouth	Full community	Null	Natural	-222	0	0	1	NA	NA	170	450	NA
		Mouth	Full community	MOD ~ beta-dispersion	Natural	-218	0.0186	8.27	0.0407	72	0.424	170	448	1
		Mouth	Full community	MOD ~ beta-dispersion + Sex + BMI + Race + Season + Event_Location + BroadPMI + Age	Natural	-155	0.306	134	0	107	0.629	170	388	3
		Mouth	Full community	MOD ~ beta-dispersion + Race + Event_Location + Age	Natural	-167	0.25	111	0	94	0.553	170	375	3
		Mouth	Random Forest Indicators	Null	Natural	-219	0	0	1	NA	NA	170	444	NA
		Mouth	Random Forest Indicators	MOD ~ beta-dispersion	Natural	-207	0.0566	24.8	0	80	0.471	170	425	2
		Mouth	Random Forest Indicators	MOD ~ beta-dispersion + Sex + BMI + Race + Season + Event_Location + BroadPMI + Age	Natural	-154	0.297	130	0	102	0.6	170	386	3
		Mouth	Random Forest Indicators	MOD ~ beta-dispersion + Race + Event_Location + BroadPMI + Age	Natural	-163	0.255	112	0	92	0.541	170	374	3
		Nose	Non-core Taxa	Null	Natural	-214	0	0	1	NA	NA	172	434	NA
		Nose	Non-core Taxa	MOD ~ beta-dispersion	Natural	-212	0.0117	5	0.171	62	0.36	172	435	1
		Mouth	Non-core Taxa	Null	Natural	-202	0	0	1	NA	NA	170	411	NA
		Mouth	Non-core Taxa	MOD ~ beta-dispersion	Natural	-202	0.00302	1.22	0.747	NA	NA	170	416	1
	Cause of Death	Nose	Full community	Null	Cardio	-285	0	0	1	NA	NA	172	581	NA
		Nose	Full community	MOD ~ beta-dispersion	Cardio	-275	0.0348	19.8	0.00296	63	0.366	172	573	2
		Nose	Full community	COD ~ beta-dispersion + Sex + BMI + Race + Season + Event_Location + BroadPMI + Age	Cardio	-171	0.371	201	0	107	0.622	172	471	4
		Nose	Full community	COD ~ beta-dispersion + Sex + BMI + Race + Season + Event_Location + Age	Cardio	-173	0.361	195	0	108	0.628	172	466	4
		Nose	Random Forest Indicators	Null	Cardio	-259	0	0	1	NA	NA	172	527	NA
		Nose	Random Forest Indicators	COD ~ beta-dispersion	Cardio	-249	0.0361	18.6	0.00224	68	0.395	172	519	1
		Nose	Random Forest Indicators	COD ~ beta-dispersion + Sex + BMI + Race + Season + Event_Location + BroadPMI + Age	Cardio	-159	0.384	199	0	104	0.605	172	449	4
		Nose	Random Forest Indicators	COD ~ beta-dispersion + Sex + BMI + Race + Season + Event_Location + Age	Cardio	-161	0.377	195	0	103	0.599	172	442	4
		Nose	Non-core Taxa	Null	Cardio	-259	0	0	1	NA	NA	172	529	NA
		Nose	Non-core Taxa	COD ~ beta-dispersion	Cardio	-256	0.0143	7.39	0.193	61	0.355	172	531	1
		Mouth	Full community	Null	Cardio	-263	0	0	1	NA	NA	170	536	NA
		Mouth	Full community	COD ~ beta-dispersion	Cardio	-259	0.0167	8.77	0.119	66	0.388	170	537	1
		Mouth	Full community	COD ~ beta-dispersion + Sex + BMI + Race + Season + Event_Location + BroadPMI + Age	Cardio	-176	0.333	175	0	107	0.629	170	481	4
		Mouth	Full community	COD ~ beta-dispersion + Sex + BMI + Race + Event_Location + Age	Cardio	-185	0.298	157	0	103	0.606	170	459	4
		Mouth	Random Forest Indicators	Null	Cardio	-258	0	0	1	NA	NA	170	526	NA
		Mouth	Random Forest Indicators	COD ~ beta-dispersion	Cardio	-253	0.0187	9.65	0.0858	66	0.388	170	527	1
		Mouth	Random Forest Indicators	COD ~ beta-dispersion + Sex + BMI + Race + Season + Event_Location + BroadPMI + Age	Cardio	-173	0.328	169	0	93	0.547	170	477	4
		Mouth	Random Forest Indicators	COD ~ beta-dispersion + Sex + BMI + Race + Event_Location + Age	Cardio	-183	0.291	150	0	93	0.547	170	456	4
		Mouth	Non-core Taxa	Null	Cardio	-237	0	0	1	NA	NA	170	483	NA
		Mouth	Non-core Taxa	COD ~ beta-dispersion	Cardio	-235	0.00885	4.19	0.523	65	0.382	170	489
		Ears	Full community	Null	Cardio	-261	0	0	1	NA	NA	167	532	NA
		Ears	Full community	COD ~ beta-dispersion	Cardio	-255	0.0252	13.2	0.0218	71	0.425	167	529	1
		Ears	Full community	COD ~ beta-dispersion + Sex + BMI + Race + Season + Event_Location + BroadPMI + Age	Cardio	-173	0.338	177	0	103	0.617	167	476	4
		Ears	Full community	COD ~ beta-dispersion + Sex + BMI + Race + Event_Location + Age	Cardio	-182	0.304	159	0	105	0.629	167	453	4
		Ears	Random Forest Indicators	Null	Cardio	-185	0	0	1	NA	NA	167	379	NA
		Ears	Random Forest Indicators	COD ~ beta-dispersion	Cardio	-180	0.025	9.23	0.1	42	0.251	167	380	1
		Ears	Random Forest Indicators	COD ~ beta-dispersion + Sex + BMI + Race + Season + Event_Location + BroadPMI + Age	Cardio	-117	0.367	136	0	71	0.425	167	364	5
		Ears	Random Forest Indicators	COD ~ beta-dispersion + Sex + BMI + Race + Season + Event_Location + Age	Cardio	-118	0.359	133	0	69	0.413	167	357	5
		Ears	Non-core Taxa	Null	Cardio	-259	0	0	1	NA	NA	167	529	NA
		Ears	Non-core Taxa	COD ~ beta-dispersion	Cardio	-256	0.0143	7.39	0.193	62	0.371	167	531	1

## Sheet: Table_S10
		Full communities
		Manner of Death	Body Site	McFadden R2	Percent Correct	Ratio Correct	Categories
			Nose	0.277	0.59322	105/177	3
			Mouth	0.25	0.54023	94/174	3
		Cause of Death	Nose	0.361	0.610169	108/177	4
			Ears	0.304	0.614035	105/177	4
			Mouth	0.298	0.591954	103/174	4
		Random forest indicator taxa
		Manner of Death	Body Site	McFadden R2	Percent Correct	Ratio Correct	Categories
			Nose	0.31	0.606936	105/173	3
			Mouth	0.255	0.538012	92/171	3
		Cause of Death	Nose	0.377	0.613095	103/168	4
			Ears	0.359	0.584746	69/118	5
			Mouth	0.291	0.547059	93/170	4

[truncated: 5 more sheets: Table_S11, Table_S12, Table_S13, Table_S14, Table_S15]
